# Supplementary material for: A large-scale genomic investigation of susceptibility to infection and its association with mental disorders in the Danish population
Source: Transl Psychiatry. 2019 Nov 11;9:283. doi: 10.1038/s41398-019-0622-3 (PMC6848113; doi:10.1038/s41398-019-0622-3)
Supplement: Supplementary file 5 — Table S3 [file 41398_2019_622_MOESM5_ESM.xlsx]

## Sheet: Sheet1
Supplementary Table S3: Suggestive associations from the GWAS
CHR	SNP	BP	A1	A2	FRQ	INFO	OR (relative to A2)	SE	P
4	rs6447952:20276252:G:A	20276252	G	A	0.3372	0.9584	0.9392	0.0122	2.975e-07
9	rs3949752:127000096:T:A	127000096	T	A	0.3128	0.959	1.0639	0.0124	6.292e-07
4	rs2196476:20270600:G:A	20270600	G	A	0.339	0.9609	0.9413	0.0122	7.216e-07
3	rs1481071:145217859:T:C	145217859	T	C	0.0641	0.9798	0.8909	0.0235	8.674e-07
4	rs13143450:20273348:A:G	20273348	A	G	0.3369	0.9605	0.9419	0.0122	9.635e-07
3	rs115344825:157829899:A:G	157829899	A	G	0.0152	0.835	0.7766	0.0517	9.917e-07
4	rs2208946:20270861:A:G	20270861	A	G	0.3401	0.9609	0.9422	0.0122	1.023e-06
4	rs2322460:20263431:C:T	20263431	C	T	0.3398	0.9632	0.9426	0.0122	1.189e-06
10	rs2804147:117439034:A:G	117439034	A	G	0.2788	0.9733	0.9397	0.0128	1.211e-06
17	rs71369370:13091092:TATA:T	13091092	TATA	T	0.1024	0.9553	1.0964	0.019	1.299e-06
4	rs7692329:20266302:C:T	20266302	C	T	0.3379	0.9587	0.9427	0.0122	1.402e-06
4	rs71608415:141863824:A:T	141863824	A	T	0.0245	0.8333	1.2112	0.0398	1.451e-06
3	rs115114952:157768159:C:A	157768159	C	A	0.0165	0.8832	0.7933	0.0482	1.553e-06
2	rs111822076:194911567:T:C	194911567	T	C	0.0229	0.9387	0.8266	0.0397	1.573e-06
18	rs78306018:42195185:A:G	42195185	A	G	0.0122	0.7654	0.7494	0.0603	1.743e-06
3	rs115091509:1717496:C:A	1717496	C	A	0.0524	0.7837	0.8709	0.0289	1.763e-06
3	rs12635648:145344597:C:T	145344597	C	T	0.0622	0.9347	0.89	0.0244	1.783e-06
18	rs117150152:42273653:T:C	42273653	T	C	0.0126	0.7686	0.755	0.059	1.943e-06
20	rs79398912:54523515:G:A	54523515	G	A	0.0501	0.8727	0.8754	0.028	2.007e-06
2	rs113942968:195042560:G:T	195042560	G	T	0.0243	0.9593	0.8347	0.038	2.019e-06
9	rs10986284:126999153:A:T	126999153	A	T	0.3395	0.9701	1.0592	0.0121	2.056e-06
17	rs200620206:72051204:T:C	72051204	T	C	0.013	0.4603	1.4125	0.0731	2.28e-06
5	rs72791073:133151300:A:C	133151300	A	C	0.0369	0.9351	0.8623	0.0314	2.286e-06
5	rs17167071:133158244:G:A	133158244	G	A	0.0373	0.9107	0.8613	0.0316	2.297e-06
5	rs6596153:133152225:C:T	133152225	C	T	0.0368	0.9345	0.8626	0.0314	2.472e-06
5	rs72791072:133149720:G:A	133149720	G	A	0.0368	0.9364	0.8628	0.0313	2.505e-06
5	rs72791068:133146312:G:A	133146312	G	A	0.0368	0.9393	0.8632	0.0313	2.608e-06
3	rs79125575:145296016:A:G	145296016	A	G	0.0597	0.9806	0.8926	0.0243	2.81e-06
3	rs76044052:145293329:A:G	145293329	A	G	0.0597	0.9815	0.8926	0.0243	2.823e-06
9	rs35711908:127002663:G:A	127002663	G	A	0.342	0.9851	1.0577	0.012	2.882e-06
3	rs146470893:145321158:CA:C	145321158	CA	C	0.0624	0.9762	0.8948	0.0238	3.094e-06
3	rs74986281:145320952:T:G	145320952	T	G	0.0624	0.9762	0.8948	0.0238	3.095e-06
10	10:2543683:T:G	2543683	T	G	0.0256	0.6598	0.8122	0.0446	3.127e-06
11	rs78763847:86643336:G:A	86643336	G	A	0.047	0.8746	1.1411	0.0284	3.372e-06
4	rs2874800:20260038:G:A	20260038	G	A	0.3224	0.9486	0.9439	0.0124	3.469e-06
2	rs6732928:213719976:T:C	213719976	T	C	0.2885	0.9712	1.0604	0.0126	3.486e-06
21	rs71668025:29754993:AT:A	29754993	AT	A	0.6211	1.0073	1.0554	0.0116	3.494e-06
2	rs78136865:213724769:T:C	213724769	T	C	0.2889	0.9738	1.0603	0.0126	3.504e-06
2	rs10192891:213723462:G:A	213723462	G	A	0.2886	0.9733	1.0603	0.0126	3.57e-06
2	rs111858244:213720028:CT:C	213720028	CT	C	0.2884	0.9712	1.0604	0.0126	3.581e-06
2	rs6712727:213724111:G:A	213724111	G	A	0.2887	0.9736	1.0603	0.0126	3.585e-06
2	rs10932448:213718837:G:A	213718837	G	A	0.7108	0.9696	0.9431	0.0126	3.63e-06
2	rs6713063:213724373:G:A	213724373	G	A	0.2887	0.9736	1.0602	0.0126	3.662e-06
3	rs116516310:157708581:T:C	157708581	T	C	0.0147	0.8445	0.7855	0.0522	3.715e-06
2	rs146842694:213717285:CT:C	213717285	CT	C	0.2878	0.9646	1.0605	0.0127	3.718e-06
2	rs10202665:213726271:G:T	213726271	G	T	0.2887	0.9742	1.0601	0.0126	3.771e-06
5	rs55676410:133142117:T:C	133142117	T	C	0.0369	0.9305	0.865	0.0314	3.866e-06
3	rs6799289:1716735:G:A	1716735	G	A	0.2254	0.9732	0.9386	0.0138	4.057e-06
2	rs150086713:213724694:T:TA	213724694	T	TA	0.2888	0.9732	1.0599	0.0126	4.081e-06
2	rs11900001:213730682:C:A	213730682	C	A	0.7104	0.9749	0.9436	0.0126	4.114e-06
2	rs13035592:213733958:G:T	213733958	G	T	0.7103	0.9772	0.9437	0.0126	4.185e-06
20	rs12625281:25085080:G:A	25085080	G	A	0.1831	0.9415	1.0716	0.015	4.235e-06
4	rs6447951:20260339:C:T	20260339	C	T	0.322	0.9485	0.9445	0.0124	4.431e-06
3	3:157913961:G:C	157913961	G	C	0.015	0.8468	0.7892	0.0516	4.547e-06
5	rs115857740:144776257:T:C	144776257	T	C	0.031	0.7318	0.8382	0.0386	4.851e-06
4	rs4697156:20264405:C:T	20264405	C	T	0.3226	0.9493	0.9448	0.0124	4.91e-06
18	rs138080687:41999277:A:C	41999277	A	C	0.0119	0.7484	0.7553	0.0615	5.04e-06
2	rs4668567:8524790:G:A	8524790	G	A	0.5491	0.9882	1.0533	0.0114	5.653e-06
17	rs143160101:37888198:C:T	37888198	C	T	0.0228	0.8041	0.8234	0.0429	5.785e-06
4	rs1323068:20263058:G:A	20263058	G	A	0.3233	0.9487	0.9452	0.0124	5.884e-06
3	rs145809985:157828081:G:A	157828081	G	A	0.0149	0.8649	0.7933	0.0512	6.035e-06
2	rs4669260:8524490:C:T	8524490	C	T	0.5501	0.9905	1.0528	0.0114	6.595e-06
5	rs115109600:144700677:C:T	144700677	C	T	0.0305	0.7169	0.8378	0.0393	6.729e-06
14	rs79284413:23227765:G:A	23227765	G	A	0.1613	0.9414	1.0736	0.0158	6.954e-06
14	rs61974186:23232085:C:T	23232085	C	T	0.161	0.9388	1.0737	0.0158	7.115e-06
14	rs7401430:23220401:G:A	23220401	G	A	0.1612	0.9424	1.0735	0.0158	7.128e-06
14	rs61974176:23221359:A:T	23221359	A	T	0.1612	0.9423	1.0735	0.0158	7.158e-06
14	rs61974187:23234873:A:C	23234873	A	C	0.1604	0.9398	1.0736	0.0159	7.473e-06
2	rs11410875:213716315:G:GA	213716315	G	GA	0.2947	0.952	1.0585	0.0127	7.497e-06
19	rs10411643:1526264:G:A	1526264	G	A	0.0177	0.4078	0.7366	0.0683	7.658e-06
14	rs61974177:23221730:G:A	23221730	G	A	0.1609	0.9427	1.0733	0.0158	7.729e-06
2	rs72772444:16239565:C:T	16239565	C	T	0.1974	0.9326	0.9362	0.0147	7.938e-06
14	rs1810642:23229085:C:T	23229085	C	T	0.1616	0.9408	1.073	0.0158	8.175e-06
6	rs12210419:121069784:T:G	121069784	T	G	0.2406	0.9594	1.0618	0.0135	8.527e-06
6	rs139579640:121069878:A:G	121069878	A	G	0.2406	0.9593	1.0618	0.0135	8.539e-06
17	17:20444890:C:T	20444890	C	T	0.0345	0.6823	0.8448	0.0379	8.627e-06
11	rs186084840:93161514:A:G	93161514	A	G	0.0132	0.9949	0.7983	0.0507	8.733e-06
11	rs17560177:93163939:A:G	93163939	A	G	0.0132	0.9947	0.7983	0.0507	8.757e-06
14	rs61974181:23224830:C:A	23224830	C	A	0.1606	0.9452	1.0726	0.0158	9.159e-06
14	rs143194520:23224827:AT:A	23224827	AT	A	0.1606	0.9452	1.0726	0.0158	9.16e-06
6	rs34216731:121077554:A:C	121077554	A	C	0.2417	0.9486	1.0618	0.0135	9.35e-06
14	rs4982666:23233435:C:G	23233435	C	G	0.1607	0.9412	1.0726	0.0158	9.491e-06
2	rs71387227:8461377:C:T	8461377	C	T	0.3857	0.9925	0.9497	0.0117	9.614e-06
14	rs72679895:23222647:T:C	23222647	T	C	0.1607	0.943	1.0724	0.0158	9.729e-06
3	3:158231889:C:T	158231889	C	T	0.0157	0.8429	0.8001	0.0504	9.775e-06
10	rs35970320:117441727:C:CT	117441727	C	CT	0.2562	0.9669	0.9433	0.0132	9.791e-06
14	rs55746387:23219991:G:A	23219991	G	A	0.1607	0.9433	1.0724	0.0158	9.809e-06
6	rs9385177:121070151:T:C	121070151	T	C	0.7448	0.9572	0.9432	0.0132	9.917e-06
14	rs873922:23229825:C:T	23229825	C	T	0.1612	0.9404	1.0723	0.0158	1e-05
17	17:44125185:C:CA	44125185	C	CA	0.8086	0.9597	0.9374	0.0146	1e-05
